# Supplementary material for: Exploring the Cardiovascular Safety Profile of Ibuprofen: Insights from EudraVigilance Database
Source: Pharmaceuticals (Basel). 2025 Jul 17;18(7):1045. doi: 10.3390/ph18071045 (PMC12300713; doi:10.3390/ph18071045)
Supplement: Supplementary file 1 [file pharmaceuticals-18-01045-s001.zip]

Archive with 1 entries (1 files):
- pharmaceuticals-3733322-supplementary.pdf
